# Supplementary material for: Preterm Infants on Early Solid Foods and Iron Status in the First Year of Life—A Secondary Outcome Analysis of a Randomized Controlled Trial
Source: Nutrients. 2022 Jun 30;14(13):2732. doi: 10.3390/nu14132732 (PMC9269052; doi:10.3390/nu14132732)
Supplement: Supplementary file 1 [file nutrients-14-02732-s001.zip]

Archive with 6 entries (4 files):
- nutrients-1795567-supplementary/
- nutrients-1795567-supplementary/Supplementalmaterial/
- nutrients-1795567-supplementary/Supplementalmaterial/.DS_Store
- nutrients-1795567-supplementary/Supplementalmaterial/PIES_Iron_tableS1-milk_2022-06-14.pdf
- nutrients-1795567-supplementary/Supplementalmaterial/PIES_Iron_tableS2-SGA_2022-06-14.pdf
- nutrients-1795567-supplementary/Supplementalmaterial/PIES_Iron_tableS3-neuro_2022-06-14.pdf
